# Supplementary material for: A pilot study to determine the optimal dose of scAAVIL-1ra in a large animal model of post-traumatic osteoarthritis
Source: Gene Ther. 2023 Sep 11;30(12):792–800. doi: 10.1038/s41434-023-00420-2 (PMC10727982; doi:10.1038/s41434-023-00420-2)
Supplement: Supplementary file 1 — Supplemental Table 1 [file 41434_2023_420_MOESM1_ESM.xlsx]

## Sheet: Supp table 1
Viral Dose scAAVIL-1ra	Mean IL-1ra levels (ng/ml - Mean± SEM) (Treatment)	Mean IL-1ra levels (ng/ml - Mean± SEM) (Control)	Mean PGE2 levels (pg/ml - Mean± SEM) (Treatment)	Mean PGE2 levels (pg/ml - Mean± SEM) (Control)
5 × 1012 vg	572.02 ± 21.48	3.71 ± 1.82	38.88 ± 5.50	34.64 ± 3.31
5 × 1011 vg	263.88 ± 17.41	0.33 ± 0.29	55.17 ± 3.91	26.57 ± 3.06
1 × 1011 vg	54.31 ± 9.01	0.30 ± 0.00	99.89 ± 5.21	62.42 ± 3.74
5 × 1010 vg	200.02 ± 13.53	0.35 ± 0.29	88.62 ± 5.35	53.26 ± 4.47
1 × 1010 vg	0.47 ± 0.34	0.31 ± 0.04	152.54 ± 8.56	58.17 ± 4.61
Supplemental Table 1: Mean IL-1ra and PGE2 levels in synovial fluid of treated and control equine joints across the different viral doses tested.
Values are represented as Mean ± Standard error of mean.
