# Supplementary material for: A pilot study to determine the optimal dose of scAAVIL-1ra in a large animal model of post-traumatic osteoarthritis
Source: Gene Ther. 2023 Sep 11;30(12):792–800. doi: 10.1038/s41434-023-00420-2 (PMC10727982; doi:10.1038/s41434-023-00420-2)
Supplement: Supplementary file 2 — Supplemental Table 2 [file 41434_2023_420_MOESM2_ESM.xlsx]

## Sheet: Supp table 2
Dose	Variable	By variable	R-value	P value
5 × 1012 vg	IL-1ra	PGE2	0.4565	0.1848
5 × 1011 vg	IL-1ra	PGE2	0.0791	0.8279
1 × 1011 vg	IL-1ra	PGE2	0.8333	0.0027
5 × 1010 vg	IL-1ra	PGE2	0.7364	0.0152
1 × 1010 vg	IL-1ra	PGE2	-0.3597	0.3073
Supplemental Table 2: Pair-wise correlations and p values between mean IL-1ra and PGE2 levels across viral doses.
IL-1ra and PGE2 levels showed a significant correlation at two doses (1 × 1011 vg and 5 × 1010 vg) with an R-value of 0.8333 and 0.7364.
