# Supplementary material for: A pilot study to determine the optimal dose of scAAVIL-1ra in a large animal model of post-traumatic osteoarthritis
Source: Gene Ther. 2023 Sep 11;30(12):792–800. doi: 10.1038/s41434-023-00420-2 (PMC10727982; doi:10.1038/s41434-023-00420-2)
Supplement: Supplementary file 3 — Supplemental Table 3 [file 41434_2023_420_MOESM3_ESM.xlsx]

## Sheet: Supp table 3
Variable	By variable	R-value	P value
Dose	IL-1ra	0.8251	0.0855
Dose	PGE2	-0.5296	0.3587
Supplemental Table 3: Pair-wise correlations and p values between the peak IL-1ra and PGE2 levels (Day 21) across viral doses. IL-1ra and PGE2 levels showed a weak correlation with dose.
